# Supplementary material for: Epidemiological Characteristics of COVID-19 during Seven Consecutive Epidemiological Waves (2020–2022) in the North Bačka District, Serbia
Source: Viruses. 2023 Nov 7;15(11):2221. doi: 10.3390/v15112221 (PMC10674962; doi:10.3390/v15112221)
Supplement: Supplementary file 1 [file viruses-15-02221-s001.zip]

Archive with 1 entries (1 files):
- viruses-2642657-supplementary.pdf
